# Supplementary material for: Lentiviral expression of wild-type LAMA3A restores cell adhesion in airway basal cells from children with epidermolysis bullosa
Source: Mol Ther. 2024 Feb 29;32(5):1497–509. doi: 10.1016/j.ymthe.2024.02.032 (PMC11081864; doi:10.1016/j.ymthe.2024.02.032)
Supplement: Table S1. Differentially expressed genes in bulk RNA sequencing experiment comparing EB5T and EB5T-LAMA3 cultured airway basal cells [file mmc2.xlsx]

## Sheet: Table S1 RNAseq Sig Genes
Gene	EBC1	EBC2	EBC3	EBL1	EBL2	EBL3	log2fold	pvalue	padj	log10p
FAM25G	0	0	0	62.0709	42.3001	69.5459	8.99815	7.04856e-14	2.64462e-10	13.1519
DSG1	14.8341	19.1413	1.39258	651.94	133.632	1435.32	5.17873	0.000339748	0.0204284	3.46884
LAMA3	2623.91	2291.45	3018	137444	52795.2	107179	5.17484	2.50156e-35	2.34646e-31	34.6018
LGALS7	11.1215	9.82963	12.9748	89.4123	74.8787	471.83	3.69082	1.06277e-09	1.1728e-06	8.97356
CRNN	65.0413	149.26	4.12492	2084.34	878.335	1418.13	3.60465	0.00160171	0.0487795	2.79541
AQP5	310.335	152.112	24.8865	1451.1	1406.85	1229.67	3.41148	2.0958e-10	2.80837e-07	9.67865
SPINK7	6.45863	2.44846	0.732153	44.3686	18.0687	33.8464	3.19969	6.79662e-05	0.0073702	4.16771
LGALS7B	36.3746	28.2538	23.4061	111.38	201.343	994.329	3.03126	9.73234e-07	0.000314791	6.01178
TGM3	5.51223	6.21472	2.47853	60.153	53.4207	24.7555	2.96885	2.01338e-06	0.000590173	5.69607
RDH12	3.99206	3.75393	9.30031	22.6259	8.19775	274.505	2.92313	0.000210557	0.0155844	3.67663
GPR15LG	18.1153	13.0754	10.2921	75.0234	80.8666	265.345	2.92013	3.35787e-07	0.000128558	6.47394
RPTN	28.6644	31.0594	45.4819	156.543	131.282	637.497	2.74515	4.27124e-09	3.33869e-06	8.36945
LINC02568	5.24717	4.54806	4.8377	21.5579	51.8217	56.9408	2.71828	1.72251e-05	0.00296461	4.76384
PRSS3	76.1943	72.1138	69.2467	335.336	325.379	887.252	2.58656	7.59e-11	1.58209e-07	10.1198
MAL	102.263	134	51.2546	519.666	431.228	972.135	2.56521	6.34467e-09	4.57792e-06	8.19759
DAPL1	6.69681	5.28976	11.1765	18.1087	45.921	139.815	2.48937	2.39921e-05	0.00368928	4.61993
KLK1	10.111	7.71347	5.26433	39.8697	41.1915	84.7637	2.47323	2.371e-05	0.00367603	4.62507
LY6G6C	7.71445	4.15848	2.4589	29.6454	15.3987	63.9252	2.25012	0.00117553	0.0407632	2.92977
CSTA	2721.33	4015.41	2190.56	16420.6	8390.56	21712.7	2.24837	2.65924e-09	2.26761e-06	8.57524
CD36	16.6901	24.9699	21.5128	109.443	112.31	108.589	2.23613	2.49045e-08	1.55736e-05	7.60372
GJB6	199.183	224.82	175.218	772.591	583.742	2052.42	2.21431	4.5602e-08	2.51616e-05	7.34102
ALDH3A1	241.936	222.017	88.5761	762.333	896.868	890.92	2.17732	1.53483e-09	1.37111e-06	8.81394
ALOX15B	459.572	921.649	527.56	2958.5	2768.79	2814.64	2.07118	3.33213e-11	8.93011e-08	10.4773
SULT2B1	213.11	140.337	62.1526	518.492	335.775	1239.5	2.02895	6.52972e-05	0.00722528	4.18511
FPGT-TNNI3K	6.88962	3.59184	13.0641	17.7348	52.8001	60.5718	1.99843	0.000412722	0.0227725	3.38434
IL36RN	37.7065	34.3856	25.5344	199.078	54.6501	210.064	1.97866	5.07439e-05	0.00606341	4.29462
SPINK5	3083.48	3785.02	3393.05	8825.6	10235.5	31438.4	1.94352	5.18014e-08	2.77655e-05	7.28566
KLK12	59.2729	28.1176	21.9332	194.945	64.2945	231.476	1.94179	0.00011436	0.0106648	3.94172
KCNB1	6.13224	12.3704	6.65729	62.0714	46.3817	23.3722	1.89889	0.000580729	0.0277213	3.23603
HS3ST6	4.40917	4.15222	7.40287	19.3421	28.9801	36.09	1.83862	0.00120319	0.0413403	2.91967
NOD2	7.6734	18.326	61.5667	66.4784	35.461	239.312	1.78848	0.000321595	0.019786	3.49269
CLCA4	1038.73	1307.3	1344.87	2333.35	4770.91	8059.85	1.7723	2.79603e-09	2.28059e-06	8.55346
PPP2R2C	143.433	131.288	82.6531	561.605	313.407	394.907	1.73937	7.27582e-09	5.05535e-06	8.13812
SERPINB3	1794.3	4147.64	2995.38	5019.08	10546.2	23535.2	1.73114	3.50669e-07	0.000128991	6.4551
UPK3BL2	1143.1	899.664	356.424	2454.29	2003.18	4042.3	1.68787	2.68524e-05	0.00393556	4.57102
THBD	486.197	465.821	253.949	1139.85	1119.05	2112.66	1.68068	2.18049e-06	0.000629323	5.66145
GLTP	3563.81	3384.07	2177.04	10586.1	5837.55	16190.6	1.66178	4.1344e-06	0.00109241	5.38359
CRCT1	184.003	59.3479	37.5757	397.592	196.595	254.647	1.64491	2.53232e-05	0.00378988	4.59648
BNIPL	355.557	199.713	93.2539	644.523	465.583	1183.3	1.62834	0.000232878	0.0166748	3.63287
GJB2	7533.84	12831.1	5010.31	27453.8	19862.9	43936.5	1.62753	1.07687e-05	0.00214917	4.96783
A2ML1	5793.26	4690.01	3879.34	21858.3	7693.16	19193.7	1.61929	3.04015e-06	0.000838724	5.5171
CYP4B1	782.468	350.715	114.879	1420.7	900.954	1119.17	1.59694	4.48186e-05	0.00563662	4.34854
GDPD2	86.1323	101.882	29.1745	340.891	278.223	126.353	1.59569	1.02676e-05	0.00207119	4.98853
CERS3	236.355	140.426	212.029	580.893	310.731	1448.83	1.58911	0.0001541	0.0127916	3.8122
EPHX2	39.4278	52.9911	61.6889	114.661	191.738	203.193	1.57541	8.56559e-07	0.000281913	6.06724
CCDC3	112.57	158.634	136.484	243.759	399.058	923.758	1.56905	4.61576e-06	0.00117016	5.33576
ALDH3B2	211.332	243.886	207.275	468.902	627.588	1204.63	1.55188	6.48169e-07	0.000225179	6.18831
RAET1E	309.223	264.591	179.203	781.264	449.069	1343.96	1.53293	5.02668e-05	0.0060449	4.29872
MMRN2	45.5203	53.7214	69.3323	136.16	105.231	382.616	1.52814	6.22253e-05	0.00703221	4.20603
TENT5B	363.802	198.911	194.074	976.285	342.262	1228.45	1.52228	0.000167074	0.0135684	3.77709
CYP2C18	70.3326	69.5047	53.827	184.366	137.414	339.035	1.50619	5.20993e-05	0.00614707	4.28317
CLCA2	9207.84	9319.6	5799.31	27381.9	20188.8	24106.5	1.49933	1.19555e-09	1.18045e-06	8.92243
KRT16P2	50.7073	82.9973	22.234	79.593	266.24	324.838	1.49033	0.00153301	0.0475359	2.81446
KRT6B	10656.1	12471.1	6580.24	45261.2	10272.4	44281.7	1.48584	0.000282898	0.0184941	3.54837
PAQR5	13.5342	34.1208	16.4783	96.1265	41.4051	101.478	1.48512	0.00123818	0.0420801	2.90722
AKR1B10	927.381	1341.65	915.848	1809.71	2779.68	8061.33	1.48093	5.19791e-05	0.00614707	4.28417
NSG1	455.823	306.448	215.56	1085.84	651.409	1175.36	1.47946	4.79978e-06	0.00120059	5.31878
UPK3BL1	8922.15	6928.72	3266.1	18514.6	12889.4	26129.5	1.46239	4.48563e-05	0.00563662	4.34818
NCF1	24.0343	25.393	31.4671	70.5471	131.271	68.4715	1.45944	0.000295359	0.0189448	3.52965
MGLL	1870.4	1529.29	1343.42	4869.28	3038.66	6314.12	1.4553	1.43767e-06	0.000435011	5.84234
LYPD3	2825.34	2253.48	1263.06	6328.72	3163.17	11737.4	1.45023	0.000303274	0.0191142	3.51816
FETUB	15.8008	9.39849	20.0801	36.7229	49.8451	81.2925	1.44538	0.000976605	0.0366183	3.01028
MMP1	518.029	768.887	1762.98	1258.59	2709.15	4785.73	1.4373	1.6363e-10	2.36131e-07	9.78614
SPRR1A	1896.73	3319.38	1646.16	7418.95	4179.34	9624.28	1.43352	2.99993e-05	0.00416879	4.52289
NGEF	60.0262	37.6575	40.9429	70.4796	145.969	402.392	1.39998	0.00159755	0.0487795	2.79655
SPIN4	79.3792	96.2679	113.33	198.478	206.427	499.281	1.39538	9.31772e-06	0.00194223	5.03069
CCNA1	425.167	381.838	451.986	845.01	779.519	2793.8	1.39233	8.93745e-05	0.00900657	4.04879
CLDN8	37.482	43.524	67.6809	101.066	131.294	207.312	1.38502	1.11917e-05	0.00218705	4.9511
PHEX	120.683	84.4953	101.933	265.971	163.868	602.634	1.36642	0.000396535	0.0227686	3.40172
PKP1	13055.1	10246.9	9908.23	32415.6	17210.7	45756.2	1.35152	3.5541e-05	0.00472872	4.44927
CAPNS2	287.678	271.217	112.451	743.848	515.355	538.172	1.35064	4.95724e-06	0.00121067	5.30476
NRARP	669.184	902.172	898.053	1563.98	1881.5	3730.86	1.34931	2.09164e-07	8.7198e-05	6.67951
CYP4F3	112.597	98.5293	124.893	194.791	222.675	874.837	1.34827	0.000445687	0.0238422	3.35097
TMEM45B	248.013	184.305	315.95	394.043	467.35	2237.33	1.34124	0.000641875	0.029004	3.19255
KLK11	1008.71	526.028	505.921	2307.52	1149.49	2090.16	1.33233	2.44183e-05	0.00372428	4.61228
AREG	2099.46	2667.93	2476.26	8542.63	3986.37	7674.16	1.33226	7.58279e-06	0.00167357	5.12017
TMEM63C	363.4	136.369	179.117	722.932	364.262	870.542	1.3155	0.000408718	0.0227725	3.38858
FKBP5	613.566	808.326	555.401	1808.44	1449.81	2024.71	1.30966	3.46385e-07	0.000128991	6.46044
KRT24	187.407	126.46	23.9233	430.511	194.683	232.057	1.30515	0.000713944	0.030837	3.14634
MMP28	640.645	799.515	1130.35	1780.89	2075.67	2696.35	1.3043	5.64494e-10	6.61869e-07	9.24834
VSTM2L	258.284	143.286	112.418	656.123	441.277	263.386	1.29813	1.49337e-07	6.51525e-05	6.82583
CLIC3	373.081	242.012	123.588	979.14	427.112	494.826	1.29231	7.03035e-06	0.00157011	5.15302
ULBP1	77.1727	56.9504	186.835	263.217	167.501	480.691	1.28813	0.000439595	0.0238113	3.35695
PGLYRP3	195.612	234.085	244.954	472.066	440.73	970.747	1.28066	6.45774e-06	0.00149564	5.18992
OLFM2	48.5468	43.2654	62.85	144.509	168.892	117.905	1.27538	0.000101768	0.00984104	3.99239
CYBRD1	248.609	197.33	248.578	1097.7	435.7	485.769	1.25649	7.6367e-05	0.00791435	4.11709
ANKRD35	321.57	195.426	204.19	504.952	454.159	1268.38	1.25109	0.00056932	0.0274561	3.24464
CES2	2258.48	1789.08	1510.32	6418.43	2859.67	5235.93	1.24981	1.63789e-05	0.00284507	4.78572
BBOX1	228.396	161.953	170.956	481.832	256.582	997.091	1.24958	0.000790772	0.0324087	3.10195
GPX2	1357.83	1190.35	1316.63	3146.85	3688.18	2837.02	1.24485	1.50928e-08	9.76349e-06	7.82123
GPX3	631.699	392.028	547.577	1445.15	705.898	2409.1	1.24353	0.00040528	0.0227725	3.39224
ZNF750	350.618	437.719	427.461	869.993	630.175	2015.94	1.23994	0.00010094	0.00981162	3.99594
ARTN	107.347	97.2682	101.159	225.648	190.5	442.791	1.22264	0.000152104	0.0127387	3.81786
ONECUT3	68.3562	26.901	23.1842	102.02	113.167	98.0062	1.21968	0.00100395	0.0367167	2.99829
KRT14	76449.5	59830.6	37018.4	198138	66908.7	198603	1.21925	0.000460288	0.0241877	3.33697
CSPG4	680.258	590.739	857.13	1646.91	1170.59	2813.33	1.21665	2.57151e-05	0.00379854	4.58981
KLK13	292.568	101.03	91.5052	751.24	244.364	270.824	1.21659	0.000140389	0.012048	3.85267
S100A14	11802.5	10751.1	6778.56	25295.2	16255.3	33588.4	1.19602	7.97673e-05	0.00817724	4.09817
S100A8	3612.21	10975.3	9615.03	17252.9	17434.6	24281.4	1.18681	6.14978e-05	0.00703221	4.21114
MTSS1	1212.33	1389.03	1605.89	2909.53	2785.33	4327.95	1.15818	1.06448e-07	4.8728e-05	6.97286
CST3	1862.28	1664.59	1776.24	4525.82	3495.58	4494.12	1.15489	1.3778e-07	6.15417e-05	6.86081
ADAMTSL4	949.165	788.703	376.009	2696.51	1172.37	1216.11	1.14059	1.25722e-05	0.00240668	4.90059
RAB7B	458.971	464.899	349.691	1266.34	631.926	1255.53	1.14044	9.8986e-05	0.00967176	4.00443
ITGA6	24208.3	16150.5	19352.8	70252.5	25034.3	57060.1	1.13689	0.000280173	0.0184422	3.55257
SERPINB5	22810	14099.4	19446.5	47091	28891.4	66230.1	1.13266	0.000161331	0.0132324	3.79228
ESPN	327.717	381.884	207.926	1014.36	573.285	636.465	1.1311	2.54544e-05	0.00378988	4.59424
RAET1G	451.2	355.403	248.207	924.555	606.151	984.705	1.12959	6.54939e-05	0.00722528	4.1838
RHCG	1588.85	3316.37	2566.1	5982.21	4460.84	7490.6	1.12257	5.44754e-05	0.00634757	4.2638
PTPRZ1	1084.12	1291.72	1269.64	1888.5	2386.41	5580.02	1.1217	6.8873e-05	0.00742562	4.16195
MERTK	63.8232	53.379	48.6648	137.289	110.088	175.419	1.12081	0.000408849	0.0227725	3.38844
NDUFA4L2	1203.35	1012.44	361.456	2690.26	2081.7	1112.61	1.11835	1.51884e-05	0.00271366	4.81849
USH1G	159.668	130.119	77.535	319.083	231.194	329.258	1.11657	0.000197377	0.015123	3.7047
TMEM54	351.316	339.854	292.436	702.667	624.691	1051.01	1.1165	2.49139e-05	0.00376923	4.60356
OTOP3	69.453	67.3421	43.7665	171.425	93.2621	215.571	1.11192	0.00134645	0.0442372	2.87081
FABP5	4432.11	5963	6210.66	8329.05	8094.28	35535.4	1.1019	0.000740018	0.0313102	3.13076
PPL	10415.4	6499.83	7591.02	20146.9	13043.7	25271.5	1.09378	0.000115689	0.0106648	3.93671
DSP	60323.3	38788.3	60647.1	145749	67225.4	188660	1.0864	0.000571465	0.0274564	3.24301
TMEM40	2040.87	1506.6	1177.48	5469.05	2909.17	2577.65	1.08243	8.06085e-07	0.000270039	6.09362
IL22RA1	42.9957	67.3187	42.1445	137.313	90.5426	169.165	1.08131	0.00126102	0.0425497	2.89928
TMEM79	550.864	464.906	372.41	918.643	716.345	2197.77	1.07761	0.00121413	0.0414883	2.91574
PRDM1	110.749	176.566	334.527	266.106	242.272	1259.14	1.07429	0.000728252	0.0311207	3.13772
GSTA4	285.342	416.783	209.215	741.441	595.727	821.534	1.07158	0.000173225	0.0138511	3.76139
GNAL	646.595	650.666	1549.86	2298.72	1342.23	2894.61	1.06955	0.000471653	0.0245783	3.32638
ABLIM3	273.605	212.481	275.765	654.887	555.799	519.831	1.05811	1.10025e-05	0.0021727	4.95851
PIR	190.45	238.651	214.893	350.757	474.43	703.993	1.0559	3.8002e-05	0.0050013	4.42019
MYZAP	90.0608	88.6629	116.455	145.397	213.113	392.86	1.05017	0.000282932	0.0184941	3.54832
FGFR3	2051.16	2151.34	1276.57	4221.37	3568.57	4362.29	1.04802	1.87746e-05	0.00316675	4.72643
HYAL1	157.537	183.312	131.121	381.804	263.861	464.965	1.04574	0.000238695	0.0169618	3.62216
COL17A1	29256.1	26604.4	26521.5	64965.3	52776.2	61254.5	1.04305	2.15603e-07	8.79286e-05	6.66634
EFNA3	157.984	220.939	152.605	403.185	283.143	601.422	1.04091	0.000456468	0.0240631	3.34059
NDRG1	8747.85	9464.07	6576.55	18629.3	13512.2	24737.9	1.0401	9.20124e-05	0.00918166	4.03615
EPHA1	740.488	710.664	630.959	1397.91	1411.58	1789.07	1.03988	3.33869e-06	0.000907736	5.47642
HTRA1	2076.37	1784.37	1268.48	4188.57	3331.15	3509.78	1.03724	1.36586e-06	0.000427058	5.86459
GGT6	265.036	161.477	151.073	360.691	359.778	776.606	1.03712	0.00153275	0.0475359	2.81453
HTR7	227.91	178.428	208.329	400.18	384.286	659.626	1.03605	0.000135609	0.0118327	3.86771
ATP12A	3154.61	3235.41	2424.01	3545.19	9071.28	10158.2	1.03276	0.000740518	0.0313102	3.13046
ARL4A	199.831	254.062	268.153	395.605	413.305	955.627	1.02794	0.000161525	0.0132324	3.79176
PTK6	326.742	401.487	200.765	845.093	655.218	582.172	1.02703	6.37689e-05	0.00712086	4.19539
LPXN	222.519	162.512	346.031	758.408	450.85	526.756	1.01712	0.000821039	0.0329822	3.08564
LY6D	797.169	1186.3	900.83	1217.53	1987.9	5020.99	1.01603	0.000864652	0.034044	3.06316
BCAM	2811.64	2669.19	1807.4	5011.96	4904.59	5848.08	1.01369	1.75138e-05	0.00298689	4.75662
DNASE1L1	591.812	455.68	363.859	1376.18	799.969	898.357	1.01274	1.36896e-05	0.00254274	4.86361
METRN	177.248	121.342	88.036	351.325	274.306	213.777	1.0115	4.22971e-05	0.00547237	4.37369
EPGN	336.244	242.77	177.659	832.242	298.104	648.898	1.01124	0.00112586	0.0395526	2.94852
LPAR5	215.02	214.247	161.972	408.656	351.379	597.179	1.00734	0.000254558	0.0174746	3.59421
DSG3	17223.4	11093.5	18811.4	37179.1	20458.3	55458.7	1.00641	0.000830889	0.0332355	3.08046
SH2D5	153.101	127.224	61.2297	431.672	151.167	223.55	1.00628	0.00113192	0.0396145	2.94619
LAD1	4268.75	3282.38	3048.66	8356.57	4656.89	11999.2	1.00506	0.000711357	0.03082	3.14791
APOE	293.038	390.731	387.227	1015.42	610.703	772.041	1.00105	0.000135287	0.0118327	3.86874
YWHAZP3	187.314	162.39	111.964	69.6723	82.4421	43.3007	-1.0027	0.000655228	0.0291973	3.18361
CCT2	46117.3	75464.5	30014.3	22958	28764.1	12974.3	-1.01172	0.000709242	0.03082	3.14921
HK2P1	136.704	143.966	93.3697	69.2278	57.9476	33.0076	-1.01217	0.000850159	0.0336477	3.0705
CXCL3	382.696	644.649	1340.11	324.51	226.329	304.663	-1.01858	0.0011892	0.0410854	2.92475
GREM1	1103.6	1224.66	1063.39	644.65	508.568	423.058	-1.02159	5.15638e-06	0.00124018	5.28766
NKX1-2	304.281	228.837	310.013	138.416	161.163	53.6393	-1.02455	0.00150142	0.0469444	2.8235
DTNA	361.497	349.616	412.448	163.252	164.354	178.821	-1.02538	1.32286e-05	0.00248168	4.87849
ACTBL2	283.33	296.206	238.812	199.731	116.8	62.9211	-1.02737	0.000505182	0.025448	3.29655
COL1A1	39342.1	41224.2	34453.3	21318	20587	11115.7	-1.03998	1.31429e-05	0.00248168	4.88131
FMNL3	681.911	717.218	592.106	349.184	308.034	248.358	-1.04419	3.3911e-06	0.000908816	5.46966
GTF2IRD2	190.754	141.332	143.779	82.4964	63.1905	58.2017	-1.04999	0.000188996	0.014835	3.72355
POTEE	510.453	923.33	330.899	215.486	318.693	158.863	-1.05293	0.00128924	0.0429615	2.88967
DLG4	921.844	1340.45	663.419	435.427	505.077	306.737	-1.05506	0.000155948	0.012888	3.80702
EIF2S3B	281.123	498.216	210.673	179.325	149.397	82.5182	-1.06767	0.000786407	0.0323531	3.10435
SCDP1	151.008	173.467	141.294	64.9003	76.9832	50.5212	-1.07336	0.000287185	0.0187069	3.54184
PPIAP9	904.011	1789.68	585.361	427.257	617.305	218.499	-1.07781	0.00166466	0.0497189	2.77868
IPO5P1	232.589	115.658	107.57	105.274	66.2829	26.9538	-1.07969	0.000520175	0.0259424	3.28385
TPI1P2	252.192	410.045	168.976	136.544	128.791	71.5691	-1.08072	0.000675125	0.0298248	3.17062
HSP90AB6P	302.058	416.642	150.178	113.575	162.083	53.632	-1.08389	0.0015301	0.0475359	2.81528
HSP90B2P	491.685	730.373	401.363	230.448	287.029	154.717	-1.09016	0.000198298	0.015123	3.70268
HSP90AB4P	486.139	720.786	305.728	233.001	264.42	118.598	-1.09022	0.000453834	0.0240631	3.3431
ENO1P1	964.519	1557.77	664.918	501.629	557.855	256.763	-1.09668	0.000377704	0.0221424	3.42285
PKMP5	462.991	748.747	321.421	210.256	278.907	118.599	-1.09815	0.000665499	0.0295148	3.17685
CDH11	4364.15	5380.75	4550.21	2459	2491.41	1214.06	-1.1131	3.81229e-05	0.0050013	4.41881
EPB41L3	920.052	1419.83	947.778	454.455	621.49	254.992	-1.12466	0.000258772	0.017589	3.58708
PDIA3P1	2323.59	3834.18	1823.66	1133.47	1402.68	697.993	-1.12636	0.000173143	0.0138511	3.76159
EIF2S2P4	789.129	1489.97	544.909	314.471	534.389	204.159	-1.12713	0.00113396	0.0396145	2.9454
COLEC12	752.634	1204.57	774.458	385.459	436.978	302.032	-1.13652	2.98403e-05	0.00416879	4.5252
EPDR1	76.0683	54.9018	101.601	18.1613	28.0688	39.1956	-1.13931	0.00157802	0.0485305	2.80189
API5P1	149.919	253.088	132.637	69.343	87.8394	45.3756	-1.14211	0.000721787	0.0309856	3.14159
TTC12-DT	114.246	122.021	56.2929	31.6257	43.2966	26.4774	-1.15379	0.0012365	0.0420801	2.90781
MTCYBP23	411.14	776.888	308.116	216.31	273.514	71.1431	-1.16771	0.00139324	0.0449094	2.85597
HSP90AB3P	2708.64	4031.83	1520.61	1192.24	1482.26	526.023	-1.16948	0.000316205	0.0196445	3.50003
USP9Y	208.576	321.095	227.114	86.5402	142.763	50.3083	-1.17025	0.000770573	0.0318644	3.11319
UNC13A	106.784	59.3217	61.1523	21.9584	31.4399	22.7157	-1.17306	0.00143973	0.0459342	2.84172
FGF7	558.04	1249.15	617.739	271.979	445.647	170.948	-1.17703	0.000801678	0.0327293	3.096
ACTG1P10	681.188	933.808	358.989	207.224	392.161	97.9493	-1.1785	0.0012131	0.0414883	2.9161
ZEB2	1128.18	1690.2	1079.12	615.369	645.164	318.93	-1.18012	4.84893e-05	0.00586876	4.31435
NME2P3	160.076	246.573	93.6552	72.1458	76.2805	34.0571	-1.18342	0.000830457	0.0332355	3.08068
SMU1P1	135.589	220.923	95.5737	54.5621	73.3501	33.0007	-1.18409	0.00102161	0.0370019	2.99071
COP1P1	103.627	159.573	68.5187	39.7412	50.7064	24.7541	-1.18914	0.00124785	0.0423322	2.90384
HSP90AB2P	723.809	1110	454.164	298.982	424.353	132.555	-1.18919	0.000559648	0.0272224	3.25208
EIF4A1P6	309.742	470.284	174.345	114.927	178.411	44.3385	-1.19	0.00138647	0.0448901	2.85809
ACTA1	492.911	699.066	381.433	180.644	314.103	78.2646	-1.19188	0.000930676	0.035559	3.0312
MTCYBP27	214.837	285.45	136.235	116.629	106.912	24.7421	-1.1973	0.00108436	0.0383821	2.96483
BMPER	318.864	371.922	148.301	271.824	93.6569	33.1635	-1.19746	0.000702745	0.0306941	3.1532
HSPD1P5	340.634	598.244	189.64	157.937	195.593	54.6603	-1.19894	0.00122236	0.0416935	2.9128
HSPA5P1	415.605	870.617	445.561	219.206	297.907	123.766	-1.20009	0.000495471	0.0251217	3.30498
LIMD2	228.139	336.784	98.4522	78.0726	109.986	37.4971	-1.20038	0.00129494	0.043004	2.88775
HSPA8P9	373.713	590.789	198.843	154.47	197.398	68.0709	-1.20537	0.000677258	0.0298248	3.16925
MSNP1	146.616	283.045	197.893	97.7143	79.686	56.7231	-1.20807	0.000308505	0.0192919	3.51074
MAP2K1P1	104.716	109.015	63.3129	38.6921	39.8484	20.6223	-1.21041	0.000565546	0.0273444	3.24753
OLFML2B	571.446	647.796	337.942	195.206	288.249	98.5904	-1.21209	0.000199921	0.015123	3.69914
MTCO1P38	303.277	381.954	231.703	142.338	166.267	39.2413	-1.21482	0.00074103	0.0313102	3.13016
YBX3P1	195.098	399.891	170.882	81.9753	132.229	51.5525	-1.21719	0.00103102	0.0370019	2.98673
HSP90AA4P	388.053	568.839	256.766	163.497	226.367	53.6342	-1.21774	0.000893607	0.0349252	3.04885
PKLR	202.395	369.212	144.199	76.141	123.284	47.5023	-1.21885	0.00101588	0.0370019	2.99316
ACTC1	227.222	411.126	215.969	70.9915	160.768	61.3585	-1.22587	0.000926784	0.0355552	3.03302
EIF4A1P10	1445.1	2562.11	889.859	507.489	923.748	270.157	-1.22879	0.000843241	0.0335153	3.07405
PTMAP2	507.908	717.188	250.391	130.187	271.482	92.8592	-1.2292	0.000919599	0.0353979	3.0364
ELF3-AS1	176.661	195.382	337.255	57.3534	111.261	92.9667	-1.23284	4.50689e-05	0.00563662	4.34612
FBLN2	6940.64	9571.86	4725.85	4116.24	2597.81	1865.93	-1.23911	4.96918e-06	0.00121067	5.30372
TCP1P3	171.966	272.803	135.925	56.8403	107.762	29.9065	-1.24025	0.00131184	0.043404	2.88212
NME2P1	202.422	380.569	119.804	106.128	99.7624	43.2891	-1.24528	0.000754692	0.0316027	3.12223
ACTG2	940.761	1280.44	655.781	255.504	594.314	121.558	-1.24667	0.00115311	0.0400886	2.93813
HSP90AA5P	392.461	567.824	247.666	136.253	212.785	78.388	-1.25091	0.000335423	0.0202985	3.47441
ZNF625-ZNF20	629.242	678.737	402.004	165.209	261.183	208.648	-1.25192	2.15517e-05	0.00342636	4.66652
STC1	1106.94	2726.42	1255.8	673.158	764.141	411.553	-1.25259	0.000231194	0.0166748	3.63602
PTCH1	252.719	377.508	296.518	106.821	117.557	130.41	-1.25498	4.58221e-06	0.00117016	5.33892
ACTBP9	608.443	712.504	354.118	140.034	325.138	98.9815	-1.26265	0.000556519	0.0272224	3.25452
ACSL5	193.462	224.355	130.359	55.5602	90.161	45.9009	-1.26755	0.00019407	0.0149825	3.71204
NPM1P4	133.338	164.361	59.7531	37.6566	58.8818	16.496	-1.26789	0.00144542	0.0460374	2.84001
DNAJA1P3	197.308	265.784	124.165	71.6923	92.3755	42.2759	-1.27068	0.000236126	0.0168431	3.62686
HSP90AA2P	508.215	871.419	340.957	182.805	310.576	95.9222	-1.27183	0.000592217	0.0281266	3.22752
CACNA1C	356.272	520.224	308.828	141.242	185.756	110.175	-1.27201	2.92583e-05	0.00416879	4.53375
MTND4P35	181.883	229.31	103.732	92.1139	80.5976	18.5618	-1.27647	0.00074651	0.0314708	3.12696
DHX9P1	246.952	293.054	133.082	70.3477	110.46	48.4813	-1.28148	0.000249064	0.0172724	3.60369
MSANTD3-TMEFF1	191.819	205.19	277.312	64.7299	95.981	89.7319	-1.28208	6.11151e-06	0.00143315	5.21385
FKBP7	133.497	195.666	140.356	45.3742	76.9258	40.4929	-1.28507	0.00022936	0.0166131	3.63948
BCL2A1	204.701	347.134	990.896	115.372	150.763	198.025	-1.28952	4.82125e-05	0.00586876	4.31684
HSP90AB5P	268.991	501.502	140.348	107.865	141.253	51.5712	-1.29012	0.000805823	0.0327293	3.09376
BNC2	301.512	248.195	331.771	111.096	99.2909	119.933	-1.2918	2.39915e-06	0.000671762	5.61994
THAP12P7	54.0189	72.5254	60.277	31.789	18.1092	11.3458	-1.29391	0.00163506	0.0493442	2.78647
HSPD1P1	726.466	1308.45	451.022	273.83	437.368	129.947	-1.29488	0.00056157	0.0272224	3.2506
EIF5P1	165.344	169.206	96.2338	46.6497	70.6392	27.8408	-1.29804	0.000295583	0.0189448	3.52932
ACTG1P14	1118.79	1546.37	668.938	346.06	645.742	127.853	-1.29909	0.000735046	0.0313102	3.13369
CCL28	557.248	737.416	2749.21	361.269	354.653	339.513	-1.29958	0.000537079	0.0265148	3.26996
ACTR1AP1	127.862	223.279	106.015	59.1934	64.3023	32.9944	-1.30033	0.000375487	0.0220819	3.42541
IPO8P1	194.034	208.138	134.74	76.0195	85.1088	31.9771	-1.30049	0.000124863	0.0111544	3.90357
KARS1P1	142.207	221.867	65.9688	61.3532	58.8588	22.6894	-1.30077	0.000811153	0.0327598	3.0909
POTEI	582.129	836.039	387.472	139.435	356.705	81.4993	-1.30195	0.000992962	0.0367167	3.00307
POTEF	1752.96	2266.82	1034.98	520.544	977.805	215.601	-1.30272	0.000488394	0.0249497	3.31123
SAA2	3564.39	5660.58	16598.3	1765.41	3155.39	2524.44	-1.30971	5.63213e-05	0.00652215	4.24933
CLIC6	490.945	469.004	1670.16	114.377	420.353	246.297	-1.31413	0.000397035	0.0227686	3.40117
TGFB3	1567.97	555.116	548.527	324.24	266.029	268.259	-1.31439	3.08523e-05	0.00425581	4.51071
POTEKP	1609.62	2302.53	1137.87	497.99	951.57	268.202	-1.31741	0.000271156	0.0180386	3.56678
EIF2S2P1	167.548	257.446	88.8286	61.442	83.3181	21.6539	-1.31844	0.000985728	0.0366183	3.00624
CREB3L1	1075.4	1796.84	1272.53	417.65	730.76	303.127	-1.32068	6.75252e-05	0.00736496	4.17053
DEFB4A	132.802	393.676	774.7	92.8837	147.048	89.7465	-1.33354	0.000625126	0.0289123	3.20403
NBEA	564.026	531.203	317.65	150.171	258.503	73.0265	-1.33359	0.000152001	0.0127387	3.81815
LDLRAD4	145.932	149.191	149.66	38.515	82.3255	16.6728	-1.33445	0.00127734	0.0427909	2.89369
ACTBP2	1551.98	2136.24	973.01	421.19	902.045	185.593	-1.34109	0.000591307	0.0281266	3.22819
TPM4P3	269.957	358.056	208.449	82.2244	135.892	65.9825	-1.34936	6.58595e-05	0.00722528	4.18138
HSP90AA6P	236.897	403.906	196.945	60.5376	154.919	42.2696	-1.35169	0.00091362	0.0352665	3.03923
ACTBP15	687.796	1066.88	442.684	215.221	396.694	104.134	-1.35354	0.000394229	0.0227686	3.40425
PTMAP5	1545.68	2496.51	753.18	417.818	829.978	258.116	-1.35545	0.000446089	0.0238422	3.35058
CHCHD3P3	72.7094	84.4205	37.4896	29.7464	16.3095	14.4324	-1.3566	0.000834634	0.0333143	3.0785
CRMP1	186.446	331.623	160.841	68.1184	107.113	45.3789	-1.36661	0.000256157	0.0174746	3.59149
HSPD1P6	173.072	318.324	117.891	62.4977	101.419	23.7203	-1.37443	0.0010387	0.0371871	2.98351
EIF4A1P9	216.048	284.457	125	56.8955	107.771	28.8716	-1.37649	0.000560719	0.0272224	3.25125
PDGFRB	547.591	724.704	368.973	247.46	243.607	93.3819	-1.38624	2.04622e-05	0.00331964	4.68905
CFL1P4	641.947	1055.83	421.816	240.045	334.487	126.771	-1.39285	9.40192e-05	0.00928315	4.02678
ACTBP11	802.446	1232.71	602.394	281.168	455.55	133.009	-1.39534	0.000142319	0.0120605	3.84674
CALM1P2	72.6368	116.219	50.8167	21.8744	32.6416	15.4599	-1.39732	0.000905091	0.0350816	3.04331
HSPD1P2	139.999	261.361	94.759	45.4659	79.6886	21.6568	-1.40301	0.000975226	0.0366183	3.01089
ABCB1	171.06	145.006	143.409	50.5579	66.2462	35.9802	-1.40639	2.35022e-05	0.00367417	4.62889
CCN4	62.8038	63.6881	101.193	26.8849	25.4644	14.5754	-1.41508	0.000644213	0.029004	3.19097
OTUD4P1	81.5822	130.477	71.0866	26.0968	38.9328	20.6303	-1.41687	0.000396187	0.0227686	3.4021
CLIC1P1	223.671	327.952	122.548	61.6899	104.186	39.1765	-1.41991	0.000275847	0.0182214	3.55933
PGDP1	191.806	294.627	137.534	55.7122	100.519	36.0933	-1.42085	0.000269123	0.0179671	3.57005
PRDX1P1	67.1947	148.105	52.0738	19.4686	37.1527	16.4931	-1.42151	0.00151347	0.0471641	2.82002
TAGLN2P1	116.762	162.732	91.0955	33.2186	60.7146	16.4928	-1.42189	0.000650506	0.0290559	3.18675
FGFR1	2567.13	3676.92	2237.28	1069.96	1224.02	654.799	-1.42396	7.6466e-07	0.000260819	6.11653
TUBBP1	364.883	622.173	288.505	115.914	218.234	61.8784	-1.426	0.000293796	0.0189448	3.53195
PRKAA2	128.996	87.9331	106.015	48.7351	29.8757	26.8233	-1.42921	7.15294e-05	0.00766795	4.14552
TUBBP6	470.688	849.901	284.779	159.232	265.341	67.0275	-1.43415	0.000408334	0.0227725	3.38898
HSPD1P8	142.206	264.418	87.3798	42.0461	78.7815	19.5949	-1.43682	0.00106315	0.0379178	2.9734
EIF4A1P5	332.88	614.883	189.787	99.0508	192.91	39.1801	-1.44478	0.000863683	0.034044	3.06365
ADAMTS4	216.909	149.615	241.966	39.7856	83.6798	74.4498	-1.45857	2.95614e-05	0.00416879	4.52928
LRCH2	112.455	248.386	126.614	40.821	73.3344	27.8532	-1.46436	0.000439184	0.0238113	3.35735
MTND2P25	161.932	263.812	110.719	66.4001	84.2707	12.3701	-1.46998	0.000995316	0.0367167	3.00204
RRBP1P1	293.19	423.957	183.874	120.742	130.423	41.2395	-1.47062	7.45896e-05	0.00786124	4.12732
CLIC5	347.225	167.209	489.878	72.4592	108.4	136.747	-1.47385	4.82298e-05	0.00586876	4.31668
IL23A	19.2888	76.7662	257.049	11.0724	26.0692	35.0825	-1.48029	0.000521337	0.0259424	3.28288
LOXL3	377.25	904.292	355.342	227.545	211.965	82.9388	-1.48551	0.000153895	0.0127916	3.81277
NREP	1779.49	2042.65	2053.59	593.945	774.05	620.926	-1.48821	1.14795e-10	1.79463e-07	9.94008
ADAMTS6	292.596	247.859	286.232	56.7114	150.567	33.0207	-1.49004	0.000424887	0.0232387	3.37173
SNAI1	93.7018	173.153	83.2723	30.6793	49.804	19.5951	-1.49236	0.000404552	0.0227725	3.39303
ATP5PBP3	100.255	180.262	57.8968	37.742	42.5843	16.4945	-1.4927	0.000531596	0.0263133	3.27442
SPRR2F	109.072	689.622	1028.85	104.041	101.475	227.834	-1.49633	0.000201673	0.0151943	3.69535
HNRNPA3P13	126.76	196.281	99.4368	43.2576	65.2081	14.435	-1.49991	0.000531503	0.0263133	3.27449
HSP90AA3P	148.826	280.81	101.538	28.3869	88.7362	19.5969	-1.50999	0.0012893	0.0429615	2.88964
HSPD1P12	149.905	247.231	87.8877	39.8537	72.4552	21.6517	-1.52078	0.000444317	0.0238422	3.35231
GLIS3	588.44	358.741	476.567	240.562	165.745	76.0935	-1.52725	4.24376e-06	0.00110573	5.37225
TUBB4A	217.12	446.296	165.692	78.2123	125.356	34.0455	-1.52882	0.000342803	0.0204914	3.46495
THAP12P2	73.8624	76.6713	80.9163	22.7069	30.7857	11.3458	-1.53958	0.000303028	0.0191142	3.51852
HMGN2P46	36.5511	54.7871	118.375	13.1635	19.6227	19.6267	-1.54731	0.000303626	0.0191142	3.51766
GFPT2	56.8478	50.3211	44.7907	29.3274	13.4516	3.97314	-1.54914	0.0016413	0.0493442	2.78481
IGF2BP1	212.171	242.204	159.617	50.9691	97.4884	29.4375	-1.55014	8.5718e-05	0.00869227	4.06693
TMSB4XP3	29.8016	42.3213	48.9673	8.56649	12.6818	7.51204	-1.5715	0.00120228	0.0413403	2.92
MYH11	369.72	368.388	389.508	125.51	142.402	84.658	-1.57475	6.12522e-08	3.10565e-05	7.21288
SLC25A5P7	62.8178	102.92	31.1474	17.1027	18.116	13.4037	-1.57958	0.0007652	0.0318285	3.11623
HNRNPA3P5	223.705	253.779	72.0582	37.6483	76.9971	19.5894	-1.61495	0.000334394	0.0202985	3.47574
MAP2K6	291.594	397.965	274.61	76.9578	98.9552	113.465	-1.61974	1.06495e-07	4.8728e-05	6.97267
MTND1P18	115.657	218.083	53.6487	40.1051	46.217	14.4308	-1.6234	0.00044315	0.0238422	3.35345
THAP12P3	40.7897	64.2382	36.3297	7.94744	17.2038	7.22003	-1.64038	0.00109301	0.0386157	2.96137
IDO1	74.261	138.529	544.969	34.2366	64.8505	18.543	-1.65453	0.00131741	0.043435	2.88028
EMILIN2	592.533	436.405	629.271	171.682	141.541	170.781	-1.68148	1.48245e-09	1.37111e-06	8.82902
SHOX2	211.079	367.712	126.017	52.4979	90.235	38.9623	-1.6834	6.19629e-05	0.00703221	4.20787
CPNE4	77.8488	107.337	214.394	22.8556	47.9601	22.6513	-1.68738	9.27054e-05	0.00920187	4.03289
SSBL5P	123.455	253.325	94.5626	36.4152	63.395	18.5602	-1.68808	0.000246653	0.0172724	3.60791
PAFAH1B1P2	40.1422	88.1174	74.1052	23.2432	13.6747	11.9065	-1.68863	0.000418382	0.0229498	3.37843
BCL2L15	192.782	269.639	567.05	35.3144	115.662	151.788	-1.69089	1.05761e-07	4.8728e-05	6.97568
TNFRSF9	55.9529	34.1218	168.405	15.1558	9.68218	32.1784	-1.69187	0.000635621	0.029004	3.1968
PRMT1P1	99.1996	169.376	39.401	19.3645	33.5115	16.4958	-1.70157	0.000502391	0.0254039	3.29896
PTPRN	552.939	934.91	414.343	166.613	254.703	84.4684	-1.74193	8.62924e-06	0.0018396	5.06403
PFN1P1	134.226	265.133	60.3616	28.8231	58.041	15.4602	-1.75848	0.000448783	0.0239181	3.34796
ASS1P12	251.322	372.674	229.474	80.7849	87.8463	61.8683	-1.76432	6.9013e-08	3.40707e-05	7.16107
CALM2P4	58.3125	94.3043	37.0325	11.5274	21.7649	8.2454	-1.76476	0.000484276	0.0249497	3.31491
PRORSD1P	79.4116	106.743	44.9121	15.1406	25.8439	12.6068	-1.77252	0.000140646	0.012048	3.85187
PFDN1P1	52.4284	83.5135	30.6426	19.931	15.4587	4.13561	-1.77751	0.000633993	0.029004	3.19792
BRSK1	152.014	152.018	76.6391	62.1091	35.1893	12.9637	-1.78517	6.78202e-06	0.0015329	5.16864
MUC13	188.948	177.923	388.641	34.65	54.4018	124.97	-1.78991	2.22441e-07	8.87871e-05	6.65278
BNIP5	28.6645	24.8461	78.5688	7.94009	9.95929	6.18934	-1.79167	0.00114182	0.0398152	2.9424
PTPN22	71.9223	127.03	37.0457	16.1138	21.3527	14.1139	-1.80192	0.000225102	0.0163679	3.64762
ASS1P9	91.4902	97.5773	74.8512	27.3066	22.6407	16.4983	-1.8047	5.70519e-06	0.0013548	5.24373
IL1RL1	653.384	649.07	1824.53	190.693	318.161	225.113	-1.80584	3.79686e-07	0.000136979	6.42057
PASD1	34.1771	46.5813	30.6072	6.80496	9.95918	6.18944	-1.81175	0.000634373	0.029004	3.19766
CFL1P2	120.091	222.904	71.0026	30.8643	48.0183	16.495	-1.81939	0.000105644	0.0100095	3.97615
PCDHB4	84.8911	94.2058	43.0081	17.014	19.9185	13.4103	-1.82842	4.69788e-05	0.00579818	4.3281
TUBAP14	179.678	338.27	165.465	35.2549	86.0314	41.2482	-1.83508	1.8906e-05	0.00316675	4.7234
ASS1P6	49.6031	62.2838	37.0138	6.8267	11.7732	13.4049	-1.84969	0.000264445	0.0177813	3.57766
PAX3	68.1668	150.068	31.0177	17.9487	24.7994	6.73315	-1.90892	0.000489082	0.0249497	3.31062
HSPD1P11	108.033	153.454	74.2023	34.0884	33.5045	11.3445	-1.92189	1.42364e-05	0.00259295	4.8466
RRM2P3	80.4658	128.755	24.6624	11.3813	25.3583	5.1555	-1.92356	0.000771133	0.0318644	3.11287
CCDC78	115.059	99.5563	96.8008	32.0777	32.4154	8.83079	-1.93584	1.5351e-05	0.00271685	4.81386
CHL1	77.575	96.6662	231.905	12.4949	21.2958	75.6144	-1.93924	1.39788e-06	0.000429906	5.85453
RASGRF1	32.267	31.8042	10.2632	4.45708	4.00402	3.0389	-1.94612	0.0016612	0.0497189	2.77958
USP13	168.142	1067.01	440.523	123.434	93.4751	124.117	-1.95458	5.44205e-05	0.00634757	4.26424
PIEZO2	148.313	81.4797	38.2408	17.5959	23.4243	9.82447	-1.95663	2.03114e-05	0.00331964	4.69226
ASS1P7	168.65	208.657	133.242	43.2371	45.2816	30.9341	-1.96226	2.99195e-08	1.75403e-05	7.52405
ASS1P1	190.696	219.029	149.704	44.373	51.6208	35.0589	-1.96275	9.6252e-09	6.44888e-06	8.01659
ASS1P3	80.4675	126.637	46.8895	18.2034	19.0181	15.4673	-1.97359	2.99081e-05	0.00416879	4.52421
CELF4	69.9448	123.622	61.0259	20.2754	29.521	3.49894	-1.97962	0.000374298	0.0220812	3.42678
MTND2P5	102.506	195.357	62.3828	22.7822	41.6631	7.21688	-2.00908	0.00017809	0.0140969	3.74936
CHD5	240.915	265.823	99.646	33.95	59.2878	31.1722	-2.01026	2.28614e-06	0.000649817	5.6409
RNF183	51.5834	39.1238	118.902	10.1395	18.3327	9.07241	-2.02462	0.000131044	0.0115473	3.88258
ASS1P5	78.2628	101.728	70.74	19.3419	18.1126	15.4672	-2.04199	1.87315e-06	0.000557784	5.72743
ACTN2	43.7451	89.5129	64.6082	13.2493	17.6572	6.41672	-2.08342	8.21811e-05	0.0083789	4.08523
FAM20A	207.47	292.42	333.558	53.0445	86.4224	32.7085	-2.0876	2.58464e-07	0.000101016	6.5876
KIF5C	46.7435	145.819	33.1671	6.15632	21.7815	8.17849	-2.09356	0.000638318	0.029004	3.19496
ASS1P13	102.513	121.449	89.6627	25.0301	23.5463	16.4984	-2.11086	1.655e-07	7.05633e-05	6.7812
NTRK3	31.4363	32.0212	13.1999	9.21359	2.81823	1.88093	-2.11293	0.00102661	0.0370019	2.9886
ACSBG1	51.8127	111.307	63.7586	15.9971	14.2398	13.2569	-2.11819	1.49726e-05	0.00270083	4.8247
MYO7A	481.308	496.382	385.175	133.657	117.712	56.7074	-2.119	3.09768e-11	8.93011e-08	10.509
LRRC4C	24.6306	35.0748	12.545	5.23831	4.00451	1.18974	-2.13512	0.00146776	0.0463543	2.83334
VASH2	119.003	46.0375	68.1818	19.1486	18.0991	7.06305	-2.14278	1.4196e-05	0.00259295	4.84783
ATP2A3	54.711	98.5338	54.3456	15.78	15.0735	8.08902	-2.1768	1.21707e-05	0.00235385	4.91468
ASS1P10	185.185	226.29	174.389	34.1321	47.0926	32.9967	-2.23745	2.34962e-10	2.93859e-07	9.629
ASS1P11	125.661	205.55	119.251	34.136	28.9803	22.6849	-2.25348	2.61615e-08	1.58319e-05	7.58234
ASS1P14	306.437	427.684	214.679	84.1962	58.8659	45.3702	-2.2541	1.13008e-10	1.79463e-07	9.94689
HAS2	1689.02	2096.08	2288.27	419.622	470.796	311.537	-2.26694	5.15838e-16	2.41928e-12	15.2875
OTOF	51.2126	109.708	51.6721	4.86657	19.4649	7.96904	-2.31361	7.60389e-05	0.00791435	4.11896
CRACD	74.3569	55.523	34.2717	7.8601	11.6583	6.13141	-2.33646	8.46865e-06	0.00182611	5.07219
CSF3	30.2502	126.477	104.915	10.8917	19.2921	4.69834	-2.37658	0.000117313	0.0106661	3.93066
LGR5	69.1966	48.7211	90.1581	9.99712	11.8384	9.01725	-2.48238	1.27273e-06	0.000404685	5.89526
TNFSF14	258.824	118.784	530.581	25.2699	45.3659	71.8548	-2.53927	3.45677e-08	1.96512e-05	7.46133
HMCN2	138.616	103.665	63.3434	26.8111	14.8314	6.84627	-2.64258	1.12589e-09	1.17343e-06	8.9485
SPP1	3307.56	3987.46	3618.5	294.442	887.043	310.573	-2.74393	9.82475e-11	1.79463e-07	10.0077
SLC6A10P	30.8688	31.0911	33.8393	6.81407	0	2.06289	-3.02009	0.000199374	0.015123	3.70033
CSMD1	15.616	109.902	20.3745	0.982669	3.5005	16.9618	-3.03692	0.000378876	0.0221424	3.4215
MUC12	37.5334	13.0749	23.9797	0.720364	2.87767	0.655884	-3.47135	0.000105017	0.0100006	3.97874
IL19	78.4634	186.553	387.265	2.407	13.1859	23.3084	-4.00044	2.23855e-20	1.39984e-16	19.65
PAICSP6	49.6705	7.27509	42.8428	0	0	0	-7.82672	6.28565e-07	0.000222488	6.20165
